# Supplementary material for: Bovine Serum Albumin Molecularly Imprinted Electrochemical Sensors Modified by Carboxylated Multi-Walled Carbon Nanotubes/CaAlg Hydrogels
Source: Gels. 2023 Aug 20;9(8):673. doi: 10.3390/gels9080673 (PMC10454541; doi:10.3390/gels9080673)
Supplement: Supplementary file 1 [file gels-09-00673-s001.zip]

Archive with 1 entries (1 files):
- gels-2505167-supplementary.pdf
